# Supplementary material for: Smc5/6’s multifaceted DNA binding capacities stabilize branched DNA structures
Source: Nat Commun. 2022 Nov 23;13:7179. doi: 10.1038/s41467-022-34928-9 (PMC9684126; doi:10.1038/s41467-022-34928-9)
Supplement: Supplementary file 8 — Source Data [file 41467_2022_34928_MOESM8_ESM.xlsx]

## Sheet: Figure 1d,f
Fig. 1d
Raw values had background value (4.18) subtracted to produce these processed data
Data values are photon counts per frame (frame = 5 pixels in these data)
	Box 1	Box 2	Box 3	Box 4	Box 5	Box 6	Box 7	Box 8	Box 9	Box 10	Box 11	Box 12	Box 13	Box 14	Box 15	Box 16	Box 17	Box 18	Box 19	Box 20	Box 21	Box 22	Box 23	Box 24	Box 25	Box 26	Box 27	Box 28	Box 29
Frame 1	19.82	20.82	18.82	39.82	24.82	27.82	21.82	22.82	29.82	21.82	52.82	32.82	61.82	55.82	56.82	63.82	38.82	46.82	47.82	74.82	53.82	73.82	54.82	56.82	73.82	57.82	57.82	69.82	76.82
Frame 2	12.82	26.82	17.82	21.82	23.82	32.82	22.82	20.82	18.82	27.82	36.82	41.82	74.82	38.82	45.82	72.82	52.82	54.82	37.82	34.82	54.82	66.82	63.82	74.82	75.82	64.82	76.82	70.82	68.82
Frame 3	22.82	16.82	35.82	20.82	21.82	37.82	28.82	23.82	45.82	20.82	35.82	43.82	54.82	65.82	39.82	52.82	66.82	54.82	69.82	49.82	47.82	56.82	50.82	48.82	78.82	77.82	77.82	108.82	75.82
Frame 4	21.82	16.82	38.82	26.82	27.82	30.82	33.82	17.82	19.82	30.82	41.82	41.82	43.82	38.82	38.82	45.82	48.82	57.82	40.82	53.82	60.82	75.82	72.82	62.82	70.82	53.82	92.82	109.82	64.82
Frame 5	16.82	16.82	25.82	26.82	20.82	24.82	28.82	30.82	47.82	22.82	35.82	41.82	54.82	33.82	37.82	68.82	46.82	56.82	66.82	51.82	64.82	75.82	70.82	79.82	67.82	91.82	87.82	68.82	88.82
Frame 6	18.82	17.82	19.82	17.82	18.82	26.82	51.82	37.82	21.82	41.82	38.82	32.82	67.82	43.82	35.82	48.82	59.82	50.82	60.82	64.82	63.82	66.82	53.82	73.82	79.82	68.82	64.82	78.82	88.82
Frame 7	13.82	18.82	14.82	22.82	32.82	34.82	26.82	28.82	46.82	34.82	44.82	43.82	34.82	47.82	30.82	72.82	63.82	39.82	67.82	52.82	87.82	90.82	91.82	70.82	66.82	70.82	78.82	90.82	87.82
Frame 8	18.82	13.82	21.82	26.82	27.82	21.82	27.82	25.82	29.82	25.82	37.82	64.82	45.82	62.82	39.82	50.82	48.82	41.82	49.82	50.82	66.82	68.82	68.82	87.82	88.82	71.82	88.82	77.82	78.82
Frame 9	15.82	6.82	18.82	34.82	23.82	30.82	27.82	28.82	24.82	29.82	50.82	48.82	26.82	68.82	54.82	55.82	55.82	53.82	49.82	60.82	68.82	66.82	72.82	60.82	65.82	71.82	70.82	53.82	73.82
Frame 10	17.82	19.82	15.82	26.82	25.82	15.82	20.82	35.82	21.82	34.82	39.82	61.82	45.82	44.82	45.82	61.82	47.82	41.82	68.82	43.82	73.82	73.82	67.82	71.82	56.82	51.82	82.82	84.82	60.82
Mean	17.92	17.52	22.82	26.52	24.82	28.42	29.12	27.32	30.72	29.12	41.52	45.42	51.12	50.12	42.62	59.42	53.02	49.92	56.02	53.82	64.32	71.62	66.82	68.82	72.52	68.12	77.92	81.42	76.52
STD	3.21282	5.10011	8.25967	6.58365	4.02768	6.48417	8.87005	6.3814	11.7137	6.70075	6.11101	10.6375	14.7124	12.4012	8.23003	10.0022	8.58681	6.80604	12.2002	11.0655	11.326	8.87944	12	11.547	8.94489	11.9168	11.0096	17.7776	9.92248
Graph plotted and statistical calculations in Prism 9 version 9.3.1
Fig. 1f
Raw values had background value (1.07) subtracted to produce these processed data
Data points are average photon count per pixel for a discrete DNA region
	Smc5/6 Signal at DNA regions
	dsDNA (HF)	ssDNA (HF)	Junction (HF)	dsDNA (HF) + RPA	ssDNA (HF) + RPA	Junction (HF) + RPA
	1.24111	0.374444	10.6175	2.12348	0.22375	8.48
	0.601795	0.81	18.3925	1.79937	0.141364	4.0175
	1.36716	0.241765	12.08	0.38	0.299231	8.9925
	0.818462	0.145	11.155	2.02211	0.37375	4.96333
	1.51929	0.464483	16.43	2.0617	0	4.355
	1.10759	0.355	12.6925	1.68612	0.502727	6.5675
	0.388333	0	7.105	1.17444	0.2925	11.7633
		0	8.41333		0	5.56333
		0	6.655			5.34667
		0.495789	7.09667			10.4467
			12.505			5.89667
			7.34667			4.79667
			6.64667			3.66333
			4.39667
			6.34667
Graph plotted and statistical calculations in Prism 9 version 9.3.1

## Sheet: Figure 2b,c,e
Fig. 2b
Data points are average photon count per pixel for a discrete DNA region
	Raw values had background value (0.82) subtracted to produce these processed data								Raw values had background value (1.07) subtracted to produce these processed data
	At LF, tether was held at 5 pN
	dsDNA(LF)								dsDNA(HF)
	- ATP	+ ATP							- ATP	+ ATP
	0.22076	0.775014							0	1.24111
	0.288207	1.01212							0	0.601795
	0.362707	1.20778							0.0114815	1.36716
	0.458274	0.962236							0.210435	0.818462
	0.475375	1.36882							0.571176	1.51929
	0.719828	0.785959							0.161429	1.10759
	0.415264	1.32858							0.23625	0.388333
	0.404953	1.42671							0
	0.499429	1.09193							0.1925
	0.322103	0.988837
Graph plotted and statistical calculations in Prism 9 version 9.3.1
Fig. 2c
Raw values had background value (5.11) subtracted to produce these processed data
Data values are photon counts per frame (frame = 5 pixels in these data)
	Box 1	Box 2	Box 3	Box 4	Box 5	Box 6	Box 7	Box 8	Box 9	Box 10	Box 11	Box 12	Box 13	Box 14	Box 15	Box 16	Box 17	Box 18	Box 19	Box 20	Box 21	Box 22	Box 23	Box 24	Box 25	Box 26	Box 27	Box 28	Box 29
Frame 1	4.89	11.89	10.89	12.89	25.89	18.89	8.89	28.89	33.89	25.89	41.89	37.89	21.89	39.89	40.89	24.89	35.89	35.89	36.89	37.89	44.89	56.89	42.89	52.89	72.89	67.89	50.89	64.89	84.89
Frame 2	8.89	11.89	-0.11	17.89	14.89	22.89	19.89	21.89	34.89	52.89	39.89	47.89	62.89	31.89	49.89	32.89	29.89	33.89	20.89	22.89	36.89	61.89	36.89	41.89	81.89	52.89	50.89	60.89	50.89
Frame 3	5.89	6.89	11.89	11.89	14.89	13.89	21.89	31.89	36.89	32.89	39.89	51.89	35.89	32.89	39.89	30.89	24.89	39.89	57.89	51.89	48.89	75.89	53.89	22.89	68.89	66.89	65.89	45.89	51.89
Frame 4	18.89	15.89	14.89	12.89	15.89	22.89	24.89	16.89	29.89	26.89	25.89	46.89	34.89	57.89	41.89	30.89	25.89	48.89	49.89	52.89	52.89	52.89	32.89	42.89	43.89	65.89	75.89	81.89	79.89
Frame 5	11.89	15.89	4.89	20.89	21.89	25.89	35.89	16.89	39.89	35.89	39.89	31.89	47.89	43.89	29.89	29.89	41.89	20.89	25.89	31.89	60.89	80.89	71.89	50.89	62.89	72.89	37.89	73.89	70.89
Frame 6	14.89	9.89	10.89	6.89	4.89	21.89	28.89	44.89	22.89	36.89	24.89	48.89	52.89	16.89	37.89	41.89	25.89	44.89	37.89	29.89	44.89	43.89	54.89	55.89	45.89	54.89	57.89	90.89	69.89
Frame 7	7.89	20.89	10.89	15.89	7.89	12.89	20.89	23.89	20.89	34.89	38.89	40.89	29.89	45.89	41.89	37.89	40.89	37.89	47.89	44.89	22.89	42.89	62.89	33.89	68.89	51.89	61.89	97.89	60.89
Frame 8	17.89	10.89	3.89	15.89	19.89	16.89	28.89	16.89	32.89	41.89	20.89	37.89	19.89	30.89	31.89	20.89	44.89	41.89	32.89	29.89	43.89	53.89	49.89	53.89	52.89	54.89	65.89	80.89	78.89
Frame 9	6.89	16.89	15.89	4.89	18.89	9.89	13.89	28.89	27.89	38.89	28.89	49.89	41.89	62.89	33.89	41.89	36.89	54.89	25.89	37.89	29.89	54.89	72.89	68.89	56.89	78.89	86.89	65.89	72.89
Frame 10	9.89	17.89	14.89	3.89	14.89	19.89	17.89	21.89	26.89	23.89	44.89	46.89	38.89	20.89	27.89	20.89	27.89	52.89	40.89	67.89	41.89	72.89	47.89	81.89	43.89	59.89	39.89	48.89	66.89
Mean	10.79	13.89	9.89	12.39	15.99	18.59	22.19	25.29	30.69	35.09	34.59	44.09	38.69	38.39	37.59	31.29	33.49	41.19	37.69	40.79	42.79	59.69	52.69	50.59	59.89	62.69	59.39	71.19	68.79
STD	4.95424	4.26875	5.31246	5.6421	6.22629	5.12185	7.86059	8.75849	6.10646	8.58681	8.51208	6.52857	13.4065	14.7817	6.70075	7.6768	7.50111	10.0228	11.8115	13.6418	10.9286	13.0537	13.563	16.7998	13.2916	9.2111	15.3061	17.0883	11.445
Graph plotted and statistical calculations in Prism 9 version 9.3.1
Fig. 2e
Data points are average photon count per pixel for a discrete DNA region
Raw values had background value (1.07) subtracted to produce these processed data
	Junction - RPA			Junction + RPA
	- ATP	+ ATP		- ATP	+ ATP
	9.51333	10.6175		4.31333	8.48
	10.0967	18.3925		7.49667	4.0175
	13.28	12.08		3.53	8.9925
	15.105	11.155		9.16333	4.96333
	12.5133	16.43		5.28	4.355
	11.3967	12.6925		3.205	6.5675
	12.38	7.105		2.3925	11.7633
	14.2425	8.41333		10.78	5.56333
	16.93	6.655		5.955	5.34667
	13.98	7.09667		4.33	10.4467
	10.9633	12.505		3.53	5.89667
	5.1925	7.34667		4.53	4.79667
	7.86333	6.64667		6.73	3.66333
	10.63	4.39667		2.1675
	19.68	6.34667		2.44667
	12.78			1.93
	11.02
	9.9425
	7.61333
	11.6967
Graph plotted and statistical calculations in Prism 9 version 9.3.1

## Sheet: Figure 3c-e
Fig. 3c
Data points are average photon count per pixel for a discrete DNA region
For the 5-mer, raw values had background value (2.36) subtracted to produce these processed data
For the 8-mer, raw values had background value (6.25) subtracted to produce these processed data
	dsDNA(LF)
	5-mer	8-mer	5-mer	8-mer
	0	5.33478	11.9441	20.971
	0	9.19691	11.4244	19.9255
	0	6.77831	11.9378	15.4228
	0	8.2839	7.28221	18.1736
	1.15395	4.74729	10.4409	15.1429
	1.12602	9.49545		12.774
Fig. 3d
Data points are average photon count per pixel for a discrete DNA region
For the 5-mer, raw values had background value (2.36) subtracted to produce these processed data
For the 8-mer, raw values had background value (6.25) subtracted to produce these processed data
	ssDNA(HF)
	5-mer -RPA	5-mer +RPA	8-mer -RPA	8-mer +RPA
	14.3608	4.67571	16.9708	1.2875
	10.267	2.52095	10.7429	3.71818
	12.14	2.75389	13.2206	2.02679
	15.3378	2.63737	7.11818	1.15
	10.2567	2.79811	13.1824	1.69565
	12.84		13.375
	10.8785		7.91774
	9.1775		10.8194
	8.72125		17.19
	7.80818		15.1
	12.4567		12.2339
			10.988
Fig. 3e
Data points are average photon count per pixel for a discrete DNA region
For the 5-mer, raw values had background value (2.36) subtracted to produce these processed data
For the 8-mer, raw values had background value (6.25) subtracted to produce these processed data
	Junction(HF)
	5-mer -RPA	5-mer +RPA	8-mer -RPA	8-mer +RPA
	65.715	6.34	70.4429	9.68333
	61.3567	6.77	61.7875	25.9
	73.665	11.99	57.4875	12.0375
	82.0275	14.79	52.4375	27.3625
	35.55	9.15	83.83	19.15
	42.8775	3.94	72.075	35.5
	35.71	14.78	47.575	29.2833
	36.09	7.465	54.61	14.1833
	64.6471	8.85	54.1875	12.875
	46.8789	4.77333	66.07	21.3875
	32.8257	10.3775	86.81	29.52
	45.19	7.9775	75.71	21.91
	44.14		46.225	25.4
	14.3233		52.99
	21.04		63.05
	36.1983		56.1375
			56
			55.89
			72.9917
			38.0667
			48.7375
Graphs plotted and statistical calculations in Prism 9 version 9.3.1

## Sheet: Figure 4c,d
Fig. 4c
Raw values had background value (1.66) subtracted to produce these processed data
Data values are photon counts per frame (frame = 5 pixels)
	Box 1	Box 2	Box 3	Box 4	Box 5	Box 6	Box 7	Box 8	Box 9	Box 10	Box 11	Box 12	Box 13	Box 14	Box 15	Box 16	Box 17	Box 18	Box 19	Box 20	Box 21	Box 22	Box 23	Box 24	Box 25	Box 26	Box 27	Box 28	Box 29
Frame 1	0	7.34	0.34	10.34	0.34	1.34	0.34	2.34	7.34	0	0	2.34	3.34	9.34	1.34	1.34	0.34	2.34	4.34	5.34	0.34	0.34	0	4.34	2.34	0.34	0.34	0.34	0.34
Frame 2	4.34	3.34	1.34	2.34	4.34	0	0.34	1.34	1.34	3.34	4.34	6.34	2.34	2.34	2.34	2.34	3.34	8.34	1.34	3.34	0.34	0	1.34	1.34	2.34	0	0	0	1.34
Frame 3	6.34	7.34	0	1.34	3.34	0.34	3.34	0.34	1.34	0	3.34	6.34	0	0.34	1.34	1.34	4.34	5.34	3.34	8.34	3.34	1.34	0	4.34	0.34	6.34	5.34	0	3.34
Frame 4	1.34	4.34	1.34	3.34	0	2.34	0	0	4.34	1.34	0.34	8.34	4.34	4.34	0	4.34	10.34	1.34	1.34	5.34	3.34	1.34	0.34	2.34	10.34	4.34	3.34	2.34	0
Frame 5	8.34	5.34	4.34	2.34	7.34	1.34	-0.66	0.34	0.34	7.34	1.34	3.34	2.34	0	4.34	6.34	3.34	2.34	0	0	5.34	2.34	3.34	7.34	3.34	15.34	0.34	2.34	0.34
Frame 6	3.34	0	4.34	0.34	3.34	4.34	2.34	7.34	2.34	0.34	1.34	5.34	14.34	3.34	2.34	3.34	6.34	0	1.34	4.34	0.34	0.34	0.34	0.34	6.34	4.34	8.34	1.34	1.34
Frame 7	2.34	1.34	2.34	1.34	0.34	6.34	0.34	0.34	0.34	2.34	4.34	4.34	2.34	0.34	1.34	8.34	2.34	5.34	4.34	1.34	1.34	4.34	1.34	2.34	1.34	0.34	0.34	0.34	3.34
Frame 8	7.34	0.34	0.34	1.34	4.34	0	20.34	3.34	4.34	0.34	2.34	0.34	6.34	1.34	5.34	1.34	4.34	0.34	0	1.34	3.34	4.34	0.34	0.34	4.34	7.34	1.34	2.34	0.34
Frame 9	9.34	5.34	6.34	0.34	0.34	1.34	9.34	3.34	0.34	1.34	1.34	5.34	5.34	0	0.34	1.34	1.34	0	2.34	1.34	0.34	0	2.34	5.34	3.34	0	0.34	0	2.34
Frame 10	0	0	4.34	4.34	2.34	9.34	4.34	3.34	0	2.34	2.34	0	2.34	1.34	1.34	4.34	9.34	2.34	3.34	7.34	5.34	3.34	6.34	1.34	3.34	10.34	3.34	-0.66	3.34
Mean	4.272	3.472	2.506	2.74	2.606	2.672	4.006	2.206	2.206	1.872	2.106	4.206	4.306	2.272	2.006	3.44	4.54	2.772	2.172	3.806	2.34	1.772	1.572	2.94	3.74	4.872	2.306	0.838	1.606
STD	3.4258	2.90855	2.19089	2.95146	2.39833	3.08849	6.46976	2.26804	2.41053	2.23012	1.52491	2.70095	3.95564	2.88492	1.67863	2.42441	3.25917	2.75045	1.62169	2.8084	2.0548	1.72321	2.00147	2.319	2.83627	5.12988	2.77817	1.14827	1.37792
Graph plotted and statistical calculations in Prism 9 version 9.3.1
Fig. 4d
Data points are the ratio of the last five timepoints vs. the first five timepoints in photon count/frame for Smc5/6 signal at a junction
For the Junction (HF), raw values had background value (1.07) subtracted
For the Intrinsic Fork (LF), raw values had background value (1.66) subtracted
	Junction (HF)	Intrinsic Fork (LF)
	5.22334	0.829017
	4.50206	1.27519
	5.97268	0.69886
	7.99559	0.711051
	7.32654	1.02609
	6.18881	0.825792
	11.8138	1.22511
	5.77417	2.83572
	13.348	1.17075
	10.7009	1.47132
Graph plotted and statistical calculations in Prism 9 version 9.3.1

## Sheet: Figure 5b
Fig. 5b
Intensity values (photon count/frame) for junction regions that are normalized to their beginning time point
For the Smc5/6, raw values had background value (9.07) subtracted
For the SSB, raw values had background value (95.39) subtracted
SSB Signal (Red)
1	1	1	1	1	1	1	1	1	1	1	1	1	1	1	1	1	1
1.31307	1.26731	0.910313	0.885255	1.15918	1.18316	1.04829	1.18669	1.97627	1.46939	1.06204	1.49313	1.79141	1.1147	1.04819	1.02731	1.08456	0.797016
1.32264	1.43823	1.04406	0.942116	1.01518	1.35372	1.06196	1.04556	2.23607	1.4272	1.7449	1.65919	1.51593	1.02737	1.12153	1.26192	0.427422	0.714682
1.28705	1.29962	0.966508	0.872778	0.847779	1.34022	0.923045	1.0883	1.78402	1.22292	1.26641	1.33028	1.57196	1.10947	0.948666	1.23346	0.657676	0.969023
1.32494	1.07087	0.753866	0.756806	0.791908	1.33077	0.945756	0.879844	2.16679	0.8685	1.35197	1.25911	1.03774	0.947726	0.892879	0.955723	0.695117	1.13179
0.905848	1.2639	0.737457	0.812849	0.835972	0.955898	0.799563	0.553647	1.76728	0.989803	1.61352	1.23767	1.00661	0.893915	0.86433	0.914896	0.589924	1.03668
0.858772	1.00822	0.673395	0.762533	0.504122	0.922146	0.72349	0.616951	2.01784	0.887135	1.31751	1.09489	0.919458	0.685434	0.922736	0.778615	0.803367	0.850004
0.770744	0.856284	0.560331	0.682764	0.555987	1.0108	0.742012	0.519777	1.69049	0.900496	1.22546	0.869075	0.744368	0.806894	0.744637	0.940772	0.766944	0.807342
0.72252	0.885198	0.424114	0.634493	0.515085	0.797489	0.644771	0.506472	1.62352	0.469428	1.08069	1.03239	0.759153	0.797362	0.652183	0.734913	0.750643	0.772561
0.551822	0.690742	0.421417	0.588063	0.507706	0.939247	0.504531	0.531067	1.2777	0.420203	0.924172	0.625929	0.639703	0.608868	0.651659	0.603232	0.713201	0.64702
0.469535	0.7086	0.338249	0.661287	0.525838	0.742586	0.522613	0.40446	0.963628	0.398755	0.773326	0.89599	0.600016	0.667292	0.647731	0.621345	0.746568	0.707345
0.58665	0.64227	0.201807	0.545315	0.375725	0.716934	0.471897	0.395992	1.112	0.320699	0.921333	0.793349	0.575892	0.670059	0.601372	0.545729	0.617941	0.616043
0.395667	0.689041	0.238222	0.570269	0.338618	0.577877	0.405526	0.364139	1.06235	0.249675	0.691416	0.739975	0.382514	0.64915	0.384511	0.432736	0.598839	0.559251
0.554118	0.595499	0.18405	0.665787	0.309945	0.542775	0.370466	0.289142	0.878183	0.394184	0.677629	0.655581	0.40158	0.492021	0.497132	0.394785	0.524974	0.585337
0.434323	0.580759	0.1582	0.433229	0.360545	0.388416	0.388768	0.302044	0.55603	0.311909	0.672763	0.610419	0.552157	0.435442	0.453393	0.433024	0.470976	0.52773
0.371938	0.455751	0.188096	0.49909	0.327655	0.469421	0.362087	0.271804	0.63397	0.274639	0.675196	0.600383	0.419867	0.374865	0.45575	0.438199	0.460788	0.515502
0.315294	0.405012	0.175508	0.39989	0.29856	0.64358	0.259333	0.281481	0.59933	0.307338	0.630185	0.984034	0.336991	0.41853	0.364344	0.427561	0.402715	0.516589
0.195116	0.39509	0.182251	0.438547	0.304252	0.570226	0.347754	0.316963	0.56469	0.244049	0.618426	0.76689	0.522198	0.51416	0.369844	0.398522	0.421563	0.466591
0.343616	0.442996	0.193715	0.415843	0.297928	0.243958	0.305859	0.295996	0.378211	0.25741	0.564089	0.577118	0.397689	0.458811	0.420392	0.277767	0.40679	0.412788
0.333665	0.253076	0.291944	0.345074	0.242268	0.403717	0.247205	0.210919	0.250043	0.169509	0.567333	0.615437	0.265398	0.50309	0.397344	0.386734	0.386414	0.409255
0.158757	0.424571	0.182701	0.226033	0.286332	0.223257	0.172014	0.244385	0.460193	0.178651	0.510969	0.708955	0.322594	0.489253	0.431916	0.317731	0.248618	0.369854
Smc5/6 Signal (Green)
1	1	1	1	1	1	1	1	1	1	1	1	1	1	1	1	1	1
3.12757	1.34477	4.82594	2.26437	0.560842	3.81573	1	1.08804	1.63389	1.46784	1.47308	2.04072	1.2944	0.73001	1.63961	0.911504	1.14085	1.86181
2.37158	0.793303	4.5122	2.02171	0.597438	4.41615	0.891957	1.74101	2.50065	1.89669	1.17945	1.84465	1.8642	1.56075	1.93481	0.839099	0.837486	2.57504
1.74315	1.37908	7.06208	1.91954	1.05489	4.08489	0.927971	1.79237	2.22898	3.0078	2.07667	2.65913	1.71225	1.04154	2.11931	1.29767	1.08667	2.09955
4.16952	1.51716	12.1619	2.4304	0.734675	3.67081	1.66026	2.10051	3.03105	3.24172	2.46819	3.80543	1.67426	1.77882	2.20541	1.01609	1.4442	2.263
3.99829	2.63332	11.1641	3.17114	0.762123	4.33333	1.51621	1.90976	3.60026	4.78168	2.66395	3.20211	1.95916	1.66459	2.91882	1.58729	0.869989	2.21842
4.42637	3.49442	14.3792	3.37548	1.07319	5.30642	1.88836	2.01247	3.18629	4.50877	2.20718	4.12217	2.19658	2.11111	2.94342	1.3218	1.55255	3.03566
4.16952	3.04671	21.5854	3.34994	1.19213	6.30021	2.53661	2.10051	3.05692	4.82066	2.54976	4.93665	2.01614	2.20457	3.11562	1.66774	1.15168	3.08024
5.625	5.98181	21.918	3.22222	0.908509	5.82402	2.2485	1.79971	3.76843	3.26121	3.74062	4.15234	2.45299	1.91381	3.00492	1.29767	1.27086	3.2734
8.45034	5.27904	18.1486	2.6092	1.00915	5.43064	2.33253	2.2179	3.01811	3.51462	3.30016	4.06184	2.04463	2.34995	3.02952	1.35398	1.45504	2.70877
8.45034	6.76726	25.6874	1.95785	0.46935	4.41615	2.27251	2.12986	2.22898	2.79337	2.77814	4.49925	2.11111	2.52648	3.30012	1.61947	1.97508	3.68945
14.1866	6.51922	23.0266	2.32822	0.798719	4.54037	2.56062	2.1372	2.53946	3.16374	3.88744	4.04676	1.69326	2.65109	3.02952	1.69992	1.47671	3.8529
10.762	9.78504	14.1574	1.84291	0.835316	5.47205	2.7407	2.10051	2.64295	3.67057	4.29527	3.98643	2.12061	2.79647	3.17712	1.46661	2.04009	3.95691
10.1627	7.42869	14.49	2.39208	1.04575	5.53416	2.42857	1.7777	2.82406	3.74854	3.30016	3.36802	1.94017	2.50571	2.43911	1.32985	1.92091	4.34324
8.79281	7.0153	18.9246	1.52363	0.734675	4.39545	2.87275	1.69699	3.09573	3.33918	3.56117	3.60935	1.50332	1.91381	3.60763	1.70796	2.14843	4.49183
6.90925	4.65895	13.8248	2.13665	0.844465	4.93375	3.23289	2.14453	3.41915	3.45614	3.54486	3.11161	1.72175	2.30841	2.66052	1.12872	2.00758	3.51114
4.68322	4.65895	19.1463	1.34483	0.624886	4.706	2.76471	1.28613	2.24191	2.75439	3.72431	3.29261	1.8452	2.1838	2.64822	1.35398	2.10509	4.26895
7.08048	6.76726	12.1619	1.93231	0.46935	3.83644	2.38055	1.13206	1.65977	3.31969	3.1044	3.26244	2.32953	2.33956	2.77122	0.96782	2.52763	3.92719
4.5976	5.85779	14.9335	1.74074	0.432754	3.6501	2.36855	0.985326	1.86675	3.0078	3.70799	3.71493	1.75024	2.29803	2.75892	1.47466	2.40845	3.68945
2.35702	5.60976	13.4922	1.06386	0.588289	3.6087	1.4922	1.13206	1.98318	3.16374	3.36542	3.59427	1.69326	2.20457	2.61132	1.1609	2.65764	3.92719
4.16952	3.21207	11.0532	1.10217	0.551693	3.54658	1.98439	1.10271	1.41397	2.85185	3.57749	2.82504	1.48433	2.39148	2.30381	1.1609	2.33261	4.19465
Graph plotted and statistical calculations in Prism 9 version 9.3.1

## Sheet: Figure 6c
Fig. 6c
Data values are absolute photon counts per frame (frame = 5 pixels)
	RPA Signal (no Smc5/6)						RPA Signal (+ Smc5/6 + ATP)
	Streak 1		Streak 2				Streak 1		Streak 2
	Mean	STD	Mean	STD			Mean	STD	Mean	STD
	42.5	11.7665	30.4	11.0743			803.7	411.892	688.2	322.394
	54.5	12.7769	30.5	8.36959			710.5	184.527	521.8	130.02
	55.1	13.9889	22	6.76757			344.8	125.133	531.3	188.671
	37.1	14.5907	22.5	7.57958			407.7	54.3563	377	71.698
	37.2	14.0414	24.1	9.0161			384.4	41.0736	289.1	51.2278
	28.6	10.547	140.1	54.0638			318.8	20.024	296.4	46.5042
	49.9	17.7564	453	53.1564			348.3	37.5528	279.1	21.0829
	275	34.7073	586.4	63.0638			370	47.9458	385.5	35.4803
	201.9	72.9979	624.6	56.8141			345.2	31.1955	417.8	75.6079
	174.5	55.4243	662.7	54.4519			397.8	71.6865	506.8	94.0987
	25.1	12.1692	507	157.157			398.8	129.325	480.7	200.481
	35	9.57079	457.7	201.804			348.2	208.543	466.8	270.567
	33.5	11.664	153.2	111.142			504.3	353.433	476.4	306.698
	31.3	6.66408	28.5	20.8578			551.1	320.752	571	237.528
	70.2	16.3267	38.5	15.4094			363.9	307.935	409.5	232.526
	105.3	22.2398	59.4	15.609			208.2	172.785	267.7	238.77
	86.8	17.3482	45.5	11.2628			690.9	244.511	461.3	232.789
	57.8	12.3272	39.1	13.33			399.5	43.6102	344.5	125.993
	44.5	4.90408	29.9	14.3279			268.2	35.8659	377.9	93.8333
	28.6	7.87655	26.2	5.68858			261.3	44.9757	333.3	44.5624
	20.8	4.35431	56	17.9833			235.8	24.8829	296.7	27.7923
	46	11.2872	63.4	15.762			282.6	31.7276	286.1	40.091
	112.6	33.6161	317	48.0292			280.9	36.5526	294.7	39.1205
	424.3	40.0451	425.4	29.6891			347.8	52.1379	372.1	94.8214
	543.7	66.6109	465.8	41.5326			464.4	54.3161	460.5	179.472
	616.7	100.392	596.5	66.8614			379.6	237.899	451.6	283.699
	696.7	212.091	539.8	116.046			404.5	250.34	231.2	159.646
	854.4	416.974	280.7	85.3335			399.6	241.91	265.9	203.663
	921.7	525.913	254.1	153.704			539.8	286.827	268.2	142.823
Graph plotted and statistical calculations in Prism 9 version 9.3.1

## Sheet: Figure S2a,d,e
Fig. S2a										Fig. S2d
Fig. S2e

## Sheet: Figure S3c,e
Figure S3c					Figure S3e
Data points are the lifetimes (s) of Smc5/6 signals.
	Lifetime (s) of Smc5/6 on dsDNA					Lifetime (s) of Smc5/6
	- ATP	+ ATP				dsDNA + ATP	Junction + ATP
	0.55	0.64				0.64	541.63
	0.75	3.39				3.39	15.41
	0.92	4.33				4.33	34.84
	1	4.7				4.7	49.7
	1.13	5.41				5.41	55.29
	1.2	5.8				5.8	61.16
	1.28	6.5				6.5	73.88
	1.49	6.56				6.56	78.8
	1.87	6.6				6.6	80.44
	2.19	7.62				7.62	86.83
	2.84	8.8				8.8	95.66
	3.07	8.92				8.92	95.71
	3.34	9.99				9.99	95.88
	3.62	13.87				13.87	96.38
	3.71	14.69				14.69	101.97
	3.8	16.64				16.64	102.21
	6.2	18.4				18.4	105.69
	6.51	18.86				18.86	107.21
	6.69	19.3				19.3	110.07
	8.6	19.76				19.76	112.27
	10.3	19.8				19.8	120.61
	12.6	20.01				20.01	121.26
	13.34	20.86				20.86	129.87
	16.4	22.03				22.03	134.97
	18.3	23.93				23.93	136.87
	19.1	24.9				24.9	143.8
	19.3	28.9				28.9	145.21
	20.7	29.18				29.18	149.96
	23.92	30.02				30.02	155.06
	26.82	31.2				31.2	160.67
	28.82	31.4				31.4	165.12
	33.81	31.7				31.7	166.95
	33.81	34.8				34.8	178.16
	34.8	35.31				35.31	178.16
	47.48	43.76				43.76	178.18
	48.6	43.77				43.77	178.51
	57.1	44.11				44.11	179.39
	57.76	44.23				44.23	182.31
	61.53	44.29				44.29	182.48
	62.2	45.4				45.4	184.81
	76.3	46.53				46.53	184.94
	80.2	47.37				47.37	191.16
	96.7	47.6				47.6	196.63
	131.08	48.21				48.21	196.81
	136	49.77				49.77	202.98
	144.17	50.74				50.74	203.44
		53				53	204.21
		53.29				53.29	206.1
		53.66				53.66	211.51
		54.14				54.14	214.4
		55.2				55.2	219.51
		55.89				55.89	238.44
		56.5				56.5	238.94
		57.02				57.02	248.14
		57.4				57.4	249.9
		57.64				57.64	253
		59.47				59.47	257.63
		59.8				59.8	261.16
		60				60	261.98
		60.44				60.44	288.9
		61.33				61.33	288.96
		61.76				61.76	297.18
		63.09				63.09	298.33
		63.09				63.09	298.47
		63.8				63.8	302.91
		65.5				65.5	303.85
		65.5				65.5	309.63
		65.57				65.57	311.67
		74.4				74.4	327.5
		78.8				78.8	329.44
		81.73				81.73	332.9
		82.2				82.2	339.9
		82.77				82.77	345.64
		83.16				83.16	346.17
		86.17				86.17	358.97
		87.26				87.26	364.18
		87.83				87.83	365.98
		89.13				89.13	368.98
		90.96				90.96	374.46
		93.27				93.27	385.82
		95.9				95.9	387.26
		96.14				96.14	388.67
		97.07				97.07	395.11
		97.3				97.3	395.8
		97.9				97.9	397.73
		98.77				98.77	403.18
		103.09				103.09	407.17
		105.03				105.03	411
		106.54				106.54	414.71
		106.77				106.77	426.62
		111.41				111.41	427.2
		111.6				111.6	427.87
		111.86				111.86	432.9
		117.4				117.4	454.21
		124.44				124.44	460.81
		127.77				127.77	463.76
		127.8				127.8	477.16
		128.17				128.17	498.26
		128.9				128.9	500.62
		132.87				132.87	539.26
		150.52				150.52	559.16
		151.47				151.47	570.9
		156.35				156.35	589.98
		160.44				160.44	620.44
		160.52				160.52	639.71
		161.64				161.64	645.16
		164.37				164.37	645.18
		172.66				172.66	758.18
		183.34				183.34	1024.26
		207.6				207.6
		231				231
		231				231
		235.2				235.2
		255.89				255.89
		259.46				259.46
		268.66				268.66
Graphs plotted and statistical calculations in Prism 9 version 9.3.1

## Sheet: Figure S6e
Fig. S6e
Data points are average photon count per pixel for a discrete DNA region
Raw values had background value (3.88) subtracted to produce these processed data
	dsDNA (HF) - RPA			ssDNA (HF) - RPA			Junction (HF) - RPA			dsDNA (HF) + RPA			ssDNA (HF) + RPA			Junction (HF) + RPA
	- ATP	+ ATP		- ATP	+ ATP		- ATP	+ ATP		- ATP	+ ATP		- ATP	+ ATP		- ATP	+ ATP
	0	8.9		9.38915	14.2978		68.6325	74.5075		4.075	9.14857		1.02417	2.65571		18.8033	28.24
	0	6.19826		12.84	11.3657		85.36	86.045		3.51048	17.5256		0.855714	5.02		16.5867	20.72
	0.0588235	5.14857		16.7779	10.6271		42.895	63.08		6.22663	16.3729		2.53389	3.14059		49.13	27.12
	0.383889	12.7495		5.12526	8.47		83.44	30.5825		6.62	19.2245		2.23923	7.0575		34.2367	35.59
	0.753951	8.20108		7.44857	13.0144		39.895	65.195		7.49	20.9408		3.53522	2.37909		50.72	30.2575
	0.758889	9.75		9.37312	12.0189		65.26	33.4575		7.81364	13.0339		3.1825	3.195		23.8825	28.2367
	0.827692			12.795	8.31773		63.93	55.83		8.47588	13.12			3.91		18.8575	55.97
				14.9856	11.22		58.13	20.0367		5.41286	14.46			4.04727		24	41.195
				14.75	9.80333		16.7033	49.4033			8.97			4.37556		23.2033	48.995
				13.25	16.8777		41.5533	93.93			18.034					21.9325	22.98
					8.43667		36.045	68.35								26.4575	23.02
					7.52263		49.38	52.5075								25.14	27.68
					13.2367		30.2075	103.513								11.27	26.745
					16.565		48.84	87.6575								27.7	40.945
								85.58									24.47
								45.12									24.3867
								68.9617									35.47
								17.7575									25.895
								25.3033
								64.02
Graphs plotted and statistical calculations in Prism 9 version 9.3.1

## Sheet: Figure S7c
Fig. S7c
Data points are average photon count per pixel for a discrete DNA region
For the 5-mer, raw values had background value (2.36) subtracted to produce these processed data
For the 8-mer, raw values had background value (6.25) subtracted to produce these processed data
	Junction (HF) - ATP - RPA			Junction (HF) + ATP - RPA			Junction (HF) - ATP + RPA			Junction (HF) + ATP + RPA
	5-mer	8-mer		5-mer	8-mer		5-mer	8-mer		5-mer	8-mer
	30.24	44.2125		65.715	70.4429		9.2275	31.9875		6.34	9.68333
	52.08	128.775		61.3567	61.7875		3.54	43.8		6.77	25.9
	16.79	77.46		73.665	57.4875		8.90667	16.875		11.99	12.0375
	28.0775	61.14		82.0275	52.4375		7.45667	21.9833		14.79	27.3625
	20.865	23.35		35.55	83.83		5.52333	10.325		9.15	19.15
	55.3233	41.0875		42.8775	72.075		8.69	43.625		3.94	35.5
	18.54	108.829		35.71	47.575		4.47333	9.8		14.78	29.2833
	34.94	71.6357		36.09	54.61		8.57333	13.35		7.465	14.1833
	20.09	37.15		64.6471	54.1875		6.5025	29.79		8.85	12.875
	22.9067	56.52		46.8789	66.07		9.23	42.125		4.77333	21.3875
	39.9025	71.04		32.8257	86.81		12.46	7.58333		10.3775	29.52
	61.4275	60.85		45.19	75.71			11.425		7.9775	21.91
	57.87	73.0375		44.14	46.225			6.6625			25.4
	48.79	78.5875		14.3233	52.99			24.1375
		96.6333		21.04	63.05
		91.73		36.1983	56.1375
		29.35			56
		25.45			55.89
		39.45			72.9917
					38.0667
					48.7375
Graphs plotted and statistical calculations in Prism 9 version 9.3.1

[truncated: 1 more sheets: Figure S8c]
